# Supplementary material for: (E)-N′-(4-Methoxy­benzyl­idene)benzohydrazide
Source: Acta Crystallogr Sect E Struct Rep Online. 2009 Nov 25;65(Pt 12):o3207. doi: 10.1107/S1600536809049988 (PMC2972045; doi:10.1107/S1600536809049988)
Supplement: Supplementary file 2 [file e-65-o3207-Isup2.hkl]

#
# h,k,l, Fc-squared, Fo-squared, sigma(Fo-squared) and status flag
#
data_I
_shelx_title ' I in space group Pca2(1)'
_shelx_refln_list_code          4
_shelx_F_calc_maximum      214.70
_exptl_crystal_F_000       536.00
_reflns_d_resolution_high  0.8404
 
loop_
 _symmetry_equiv_pos_as_xyz
 'x, y, z'
 '-x, -y, z+1/2'
 'x+1/2, -y, z'
 '-x+1/2, y, z+1/2'
 
_cell_length_a    31.4140
_cell_length_b     5.1067
_cell_length_c     8.1336
_cell_angle_alpha  90.000
_cell_angle_beta   90.000
_cell_angle_gamma  90.000
 
_shelx_F_squared_multiplier     1.000
 
loop_
 _refln_index_h
 _refln_index_k
 _refln_index_l
 _refln_F_squared_calc
 _refln_F_squared_meas
 _refln_F_squared_sigma
 _refln_observed_status
   2   0   0       70.80       49.43      1.87 o
   4   0   0     4319.44     4074.42     40.16 o
   6   0   0     1036.67      953.24     17.25 o
   8   0   0     1759.17     1671.51     18.66 o
  10   0   0      309.70      265.17      5.61 o
  12   0   0     1279.88     1205.21     15.86 o
  14   0   0     3556.27     3342.86     48.65 o
  16   0   0     3115.43     3196.55     53.29 o
  18   0   0       94.40       91.69      4.50 o
  20   0   0      178.31      168.93      6.31 o
  22   0   0       82.81       75.95      4.76 o
  24   0   0        3.48        1.93      2.92 o
  26   0   0       66.98       55.52      9.33 o
  28   0   0       42.77       29.51      8.18 o
  30   0   0      453.01      369.56     19.68 o
  32   0   0       35.59       34.80      9.75 o
  34   0   0        0.30       -4.46      6.27 o
  36   0   0        0.01       -1.33      7.52 o
   0   1   0     6519.58     6188.64     82.42 o
   1   1   0     1081.50     1130.52     13.11 o
   2   1   0     4323.62     4103.79     69.12 o
   3   1   0      808.41      791.52     13.17 o
   4   1   0       70.80       69.21      1.85 o
   5   1   0      297.86      254.69      3.68 o
   6   1   0     1002.53      913.16     10.46 o
   7   1   0      805.97      720.10      8.17 o
   8   1   0      319.11      336.55      9.64 o
   9   1   0      471.67      447.97      5.98 o
  10   1   0     1110.61     1160.53     27.64 o
  11   1   0       13.58       13.27      1.84 o
  12   1   0        0.94       -0.74      1.14 o
  13   1   0      266.50      264.27      5.33 o
  14   1   0      412.30      420.23      6.51 o
  15   1   0      311.74      332.21      7.32 o
  16   1   0      302.54      332.73      8.08 o
  17   1   0     1050.22     1088.02     12.32 o
  18   1   0        0.01        4.12      2.20 o
  19   1   0       38.41       39.59      2.98 o
  20   1   0      198.29      200.39      5.13 o
  21   1   0      247.21      235.16      7.37 o
  22   1   0      301.54      280.02      6.35 o
  23   1   0       27.38       42.53      4.16 o
  24   1   0      191.94      177.42      7.18 o
  25   1   0      165.23      160.71      5.24 o
  26   1   0       76.04       87.83      5.27 o
  27   1   0        4.06        6.94      4.13 o
  28   1   0       22.92       13.77      4.86 o
  29   1   0        7.64        4.93      4.39 o
  30   1   0      114.10      113.98      8.80 o
  31   1   0       17.87       23.28      6.10 o
  32   1   0       49.03       48.88      9.66 o
  33   1   0       28.51       33.94      8.43 o
  34   1   0        1.70        4.67      5.07 o
  35   1   0        0.92        3.74      5.50 o
  36   1   0       11.56       13.04      6.31 o
   0   2   0       92.38       94.14      3.34 o
   1   2   0     1307.25     1313.55     13.94 o
   2   2   0      265.30      248.05      4.91 o
   3   2   0       35.46       33.10      2.57 o
   4   2   0       34.67       31.13      2.30 o
   5   2   0      237.90      257.13      7.71 o
   6   2   0     2304.58     2372.18     38.31 o
   7   2   0       45.39       52.00      2.30 o
   8   2   0     1711.02     1844.80     16.37 o
   9   2   0      210.24      197.02      4.30 o
  10   2   0       61.13       57.80      2.58 o
  11   2   0       18.35       18.69      2.02 o
  12   2   0      199.84      205.49      6.59 o
  13   2   0      239.89      225.12      5.04 o
  14   2   0      191.20      202.20      4.89 o
  15   2   0      111.15      107.81      3.69 o
  16   2   0       25.21       25.38      2.86 o
  17   2   0        0.14        0.39      1.58 o
  18   2   0       53.78       58.66      3.83 o
  19   2   0       71.76       67.39      3.40 o
  20   2   0        6.97        9.65      2.25 o
  21   2   0       65.71       69.99      3.86 o
  22   2   0      465.05      467.97      9.58 o
  23   2   0       19.57       27.04      6.50 o
  24   2   0     1451.21     1445.74     20.32 o
  25   2   0       23.76       35.58      7.28 o
  26   2   0       88.29       97.28      7.64 o
  27   2   0       43.34       49.95      6.69 o
  28   2   0        1.86        2.60      4.04 o
  29   2   0       35.39       26.01      5.79 o
  30   2   0        2.36        2.65      4.25 o
  31   2   0        0.97       -4.89      3.81 o
  32   2   0        1.05       -0.83      4.33 o
  33   2   0        2.93       -2.43      4.48 o
  34   2   0        2.62       -5.17      4.73 o
  35   2   0        7.74        1.46      5.37 o
   0   3   0        4.72        2.98      1.87 o
   1   3   0       33.54       27.40      2.15 o
   2   3   0       42.25       48.72      3.78 o
   3   3   0       21.81       21.75      3.06 o
   4   3   0      222.17      217.88      5.60 o
   5   3   0      138.51      134.51      4.56 o
   6   3   0      491.66      510.85     11.11 o
   7   3   0      408.42      431.06     10.14 o
   8   3   0       26.44       30.95      3.31 o
   9   3   0      336.04      327.96      7.57 o
  10   3   0      290.76      295.83      7.30 o
  11   3   0        9.28        5.72      2.16 o
  12   3   0        6.33        3.69      2.15 o
  13   3   0       27.82       30.24      3.43 o
  14   3   0       44.48       47.73      3.72 o
  15   3   0       41.60       44.55      3.53 o
  16   3   0        6.88        7.70      2.22 o
  17   3   0       61.79       63.48      4.29 o
  18   3   0       72.07       69.93      4.54 o
  19   3   0        2.53        5.98      2.51 o
  20   3   0      564.11      579.17     13.58 o
  21   3   0      689.57      710.49     11.82 o
  22   3   0       33.53       53.94      4.68 o
  23   3   0      318.32      341.36      8.34 o
  24   3   0       87.28       96.60      5.44 o
  25   3   0      101.77      100.87      5.19 o
  26   3   0       51.91       55.94      8.52 o
  27   3   0        0.08       -3.37      4.00 o
  28   3   0       15.27       18.82      5.97 o
  29   3   0       37.86       40.52      6.68 o
  30   3   0        0.01       -3.19      4.17 o
  31   3   0       27.09       34.32      9.81 o
  32   3   0        0.13        0.60      7.34 o
   0   4   0      144.72      148.47     11.20 o
   1   4   0       37.97       45.68      5.84 o
   2   4   0      495.07      502.24     14.19 o
   3   4   0        2.03        3.21      3.14 o
   4   4   0      143.64      133.84      9.06 o
   5   4   0      241.57      237.66      9.85 o
   6   4   0       40.32       36.54      5.47 o
   7   4   0       65.87       61.71      6.65 o
   8   4   0        8.81        9.46      3.77 o
   9   4   0       53.57       51.58      7.70 o
  10   4   0       27.15       25.13      5.06 o
  11   4   0        2.61       -4.37      2.91 o
  12   4   0       11.02        3.21      3.77 o
  13   4   0       20.25       25.57      5.45 o
  14   4   0       71.56       77.67     13.22 o
  15   4   0        0.08       -1.91      3.32 o
  16   4   0       66.68       74.50      7.79 o
  17   4   0        0.27        1.82      3.84 o
  18   4   0      119.82      112.13      7.82 o
  19   4   0        0.29        5.58      4.17 o
  20   4   0      207.00      203.95     10.26 o
  21   4   0      134.96      135.70      8.57 o
  22   4   0       13.06       23.76      5.60 o
  23   4   0        0.11       -5.50      3.98 o
  24   4   0        0.85       -3.33      4.19 o
  25   4   0        7.84        4.88      7.04 o
   0   5   0      125.72      123.55     11.92 o
   1   5   0       30.90       24.29      9.63 o
   2   5   0       10.48        6.24      4.87 o
   3   5   0       31.22       32.36      6.24 o
   4   5   0      122.77      125.13     11.17 o
   5   5   0       89.90      108.68      9.79 o
   6   5   0       70.86       83.78     13.16 o
   7   5   0      139.41      138.20      8.96 o
   8   5   0      106.85      119.74     10.35 o
   9   5   0       13.86       12.63      5.19 o
  10   5   0       51.60       52.29      7.53 o
  11   5   0        1.66        1.11      7.34 o
  12   5   0       75.65       82.17      8.94 o
  13   5   0        3.31        9.54      5.17 o
  14   5   0       10.03        8.93      6.44 o
  15   5   0      150.84      152.75      9.61 o
  16   5   0       20.48       20.70      6.01 o
  17   5   0       35.97       48.18     11.95 o
  18   5   0       18.80       10.44      5.67 o
  19   5   0        0.04       -0.08      4.97 o
  20   5   0        2.11        4.07      5.16 o
  21   5   0       17.06        7.76     10.11 o
   0   6   0      120.60      125.23     17.16 o
   1   6   0        7.93       15.79      6.48 o
   2   6   0       45.83       47.68      8.45 o
   3   6   0       68.19       72.78      9.84 o
   4   6   0       83.13       80.89      9.85 o
   5   6   0        1.09       -0.05      5.45 o
   2   0   1     1755.36     1856.66     27.46 o
   4   0   1      219.44      211.43      9.16 o
   6   0   1      576.91      539.65      6.96 o
   8   0   1     1020.38     1039.11     27.06 o
  10   0   1      249.67      232.75      9.85 o
  12   0   1      673.95      649.71      7.43 o
  14   0   1     3734.07     3919.22     29.48 o
  16   0   1     2272.43     2436.22     25.65 o
  18   0   1      167.94      162.97      8.04 o
  20   0   1       81.53       67.93      3.01 o
  22   0   1       81.88       77.06      3.48 o
  24   0   1       26.58       27.95      3.82 o
  26   0   1       11.00        7.51      3.01 o
  28   0   1       51.59       41.45      4.98 o
  30   0   1        0.56       -1.10      3.94 o
  32   0   1       14.99       19.13      5.83 o
  34   0   1       18.09       13.19      5.95 o
  36   0   1        6.91        5.57      5.51 o
   1   1   1     8216.77     8104.61    138.88 o
   2   1   1      873.63      819.31      6.84 o
   3   1   1     3385.49     3387.14     18.20 o
   4   1   1      869.06      867.79      7.55 o
   5   1   1     2191.89     2153.96     12.48 o
   6   1   1     1078.03     1066.11     14.18 o
   7   1   1        2.38        2.27      0.72 o
   8   1   1      236.21      230.44      4.09 o
   9   1   1      125.80      119.61      2.03 o
  10   1   1      680.71      669.60      5.76 o
  11   1   1      164.71      145.00      2.40 o
  12   1   1      404.31      415.39      4.32 o
  13   1   1      356.49      353.79      6.26 o
  14   1   1      217.94      212.47      3.77 o
  15   1   1      139.64      125.66      3.61 o
  16   1   1       97.72      112.78      2.47 o
  17   1   1      178.94      194.28      3.86 o
  18   1   1       64.22       58.76      2.29 o
  19   1   1       51.75       52.06      3.07 o
  20   1   1       21.75       27.17      2.34 o
  21   1   1      619.71      615.98      8.27 o
  22   1   1      208.22      224.64      5.84 o
  23   1   1        1.89        7.99      1.88 o
  24   1   1      133.19      128.89      4.07 o
  25   1   1      141.45      134.87      4.27 o
  26   1   1       34.69       38.31      3.23 o
  27   1   1      134.55      127.33      4.79 o
  28   1   1      138.95      127.34      4.44 o
  29   1   1       88.17       96.96      5.00 o
  30   1   1       38.03       48.42      6.05 o
  31   1   1       48.68       33.57      5.28 o
  32   1   1        2.76        2.33      3.16 o
  33   1   1        3.97       -1.71      3.22 o
  34   1   1        3.74        3.85      3.64 o
  35   1   1        4.28        0.49      3.69 o
  36   1   1        4.59        9.16      5.33 o
   1   2   1      604.79      600.23     19.82 o
   2   2   1      515.88      519.37      9.88 o
   3   2   1       82.33       80.41      2.43 o
   4   2   1       75.19       78.44      2.03 o
   5   2   1      191.28      194.47      4.00 o
   6   2   1      673.08      701.56      6.65 o
   7   2   1      493.98      495.41      7.53 o
   8   2   1      596.13      629.81      6.01 o
   9   2   1      522.65      570.56      5.80 o
  10   2   1      202.11      228.34      3.60 o
  11   2   1      682.41      731.06      8.21 o
  12   2   1       57.28       60.19      3.35 o
  13   2   1      104.73      103.53      2.47 o
  14   2   1       80.80       77.27      2.24 o
  15   2   1       21.46       22.99      1.73 o
  16   2   1       65.54       68.59      2.27 o
  17   2   1      156.20      146.15      3.97 o
  18   2   1      176.83      172.47      3.50 o
  19   2   1        3.95        7.77      1.57 o
  20   2   1      447.86      440.78      6.48 o
  21   2   1      271.03      274.33      7.84 o
  22   2   1      617.48      622.00      9.74 o
  23   2   1      291.11      314.82      8.05 o
  24   2   1      219.99      237.39      6.09 o
  25   2   1      328.22      330.96      6.79 o
  26   2   1       16.03       30.59      4.50 o
  27   2   1      139.10      133.88      4.66 o
  28   2   1        7.59        8.70      3.34 o
  29   2   1       13.44        9.45      3.38 o
  30   2   1       24.07       18.46      4.36 o
  31   2   1        3.08        3.36      3.35 o
  32   2   1        5.94        4.66      3.65 o
  33   2   1        8.71        7.89      3.92 o
  34   2   1       14.34       21.54      7.41 o
  35   2   1        3.70        3.96      4.95 o
   1   3   1       54.23       48.73      3.47 o
   2   3   1      130.36      125.52      3.80 o
   3   3   1      239.99      246.25      4.19 o
   4   3   1      156.38      152.92      3.41 o
   5   3   1      143.08      138.86      4.21 o
   6   3   1        5.91        7.66      1.76 o
   7   3   1     1308.42     1392.72     15.26 o
   8   3   1       50.76       53.17      3.62 o
   9   3   1       56.77       61.62      4.04 o
  10   3   1       11.04       12.97      1.85 o
  11   3   1       36.61       42.10      2.85 o
  12   3   1       41.26       37.55      2.66 o
  13   3   1       10.48       11.35      2.88 o
  14   3   1       45.49       46.73      4.85 o
  15   3   1        8.00        9.41      1.97 o
  16   3   1       25.62       24.87      2.64 o
  17   3   1       86.57       86.07      3.23 o
  18   3   1       82.12       83.47      3.83 o
  19   3   1      280.87      269.23      5.31 o
  20   3   1      212.97      221.91      4.99 o
  21   3   1      158.68      162.08      4.38 o
  22   3   1       61.23       69.38      3.84 o
  23   3   1      786.86      773.66     23.81 o
  24   3   1       22.28       34.17      6.09 o
  25   3   1       62.68       73.85      9.17 o
  26   3   1       48.37       47.49      5.75 o
  27   3   1       13.95       10.64      3.57 o
  28   3   1        5.93        6.79      3.09 o
  29   3   1        8.15        9.34      5.34 o
  30   3   1        4.94        4.24      4.08 o
  31   3   1        7.11        5.41      4.32 o
  32   3   1        8.25        4.32      4.66 o
   1   4   1      126.00      116.68      4.98 o
   2   4   1       16.90       17.39      3.16 o
   3   4   1       72.26       83.46      4.79 o
   4   4   1      185.00      172.57      7.26 o
   5   4   1      165.58      157.17      7.72 o
   6   4   1      256.05      244.15      8.68 o
   7   4   1       33.27       41.03      5.53 o
   8   4   1       27.48       31.02      4.21 o
   9   4   1       24.35       25.15      3.99 o
  10   4   1       92.27       90.51      4.88 o
  11   4   1       17.47        9.69      2.95 o
  12   4   1       33.45       36.91      4.17 o
  13   4   1       23.56       18.56      4.24 o
  14   4   1       30.78       25.69      3.65 o
  15   4   1       23.77       29.68      4.09 o
  16   4   1       35.76       35.62      4.16 o
  17   4   1       25.81       26.52      4.96 o
  18   4   1       22.07       22.53      3.36 o
  19   4   1       34.46       27.80      4.25 o
  20   4   1       36.14       36.12      3.88 o
  21   4   1       59.94       71.46      5.79 o
  22   4   1       45.22       45.92      5.47 o
  23   4   1       24.64       30.02     13.69 o
  24   4   1        9.13        1.84      3.85 o
  25   4   1       27.24       27.81      8.73 o
  26   4   1       17.05       14.18      4.74 o
  27   4   1       10.81        4.51      4.26 o
   1   5   1      608.47      631.97     14.31 o
   2   5   1       90.61      109.15     21.06 o
   3   5   1       47.86       48.48      5.17 o
   4   5   1       27.98       32.44      5.52 o
   5   5   1      164.05      148.97      9.15 o
   6   5   1        5.31        7.43      3.47 o
   7   5   1       12.07        7.91      3.36 o
   8   5   1        0.99       -1.14      3.74 o
   9   5   1        0.99       -2.10      2.92 o
  10   5   1       10.11        8.86      5.20 o
  11   5   1       22.93       13.27      3.70 o
  12   5   1        7.77        3.36      3.39 o
  13   5   1       27.00       27.19      5.93 o
  14   5   1       26.40       23.24      4.30 o
  15   5   1        0.78       -1.64      3.26 o
  16   5   1       13.54       12.02      4.07 o
  17   5   1       20.16       20.29      4.32 o
  18   5   1       18.93       17.95      4.31 o
  19   5   1       15.40       15.98      4.26 o
  20   5   1        3.00       -1.33      3.45 o
   1   6   1       34.36       31.67      5.48 o
   2   6   1        1.35        0.16      3.74 o
   3   6   1        9.78       12.71      4.66 o
   4   6   1        0.07       -2.33      4.28 o
   0   0   2    46094.64    60208.13    772.54 o
   2   0   2    11262.07    11553.55    105.51 o
   4   0   2      100.80      100.13     18.72 o
   6   0   2     3420.28     3371.22     29.26 o
   8   0   2      733.66      757.52     10.11 o
  10   0   2       44.04       43.36      3.16 o
  12   0   2       67.95       65.04      4.05 o
  14   0   2     1619.12     1665.44     23.50 o
  16   0   2     1604.14     1683.16     30.00 o
  18   0   2       48.79       48.17      2.80 o
  20   0   2      447.38      435.19     12.14 o
  22   0   2      332.81      306.49     12.62 o
  24   0   2       39.42       42.73      6.14 o
  26   0   2        4.76        1.42      2.78 o
  28   0   2       45.30       32.43      6.11 o
  30   0   2      248.57      209.16      8.80 o
  32   0   2        5.14        2.99      3.64 o
  34   0   2        5.29        7.13      5.08 o
  36   0   2        3.49        9.71      5.93 o
   0   1   2    19532.21    18837.44    383.32 o
   1   1   2     4478.78     4723.65    122.83 o
   2   1   2     2082.05     2099.84     20.00 o
   3   1   2     2117.50     2127.16     26.34 o
   4   1   2      363.13      378.86      4.91 o
   5   1   2      154.47      150.45      3.36 o
   6   1   2      612.38      583.40      9.44 o
   7   1   2      479.80      449.05      4.63 o
   8   1   2      649.20      684.99      6.36 o
   9   1   2      185.35      178.29      3.12 o
  10   1   2      117.38      122.54      3.11 o
  11   1   2       29.94       29.26      2.53 o
  12   1   2      192.45      200.22      3.50 o
  13   1   2       22.16       18.46      4.21 o
  14   1   2      292.35      307.09      4.98 o
  15   1   2     1155.72     1173.88      8.83 o
  16   1   2      175.19      186.45      4.74 o
  17   1   2      399.15      420.07      5.52 o
  18   1   2       32.29       36.94      2.30 o
  19   1   2       45.28       55.74      3.80 o
  20   1   2       42.44       45.12      3.02 o
  21   1   2       46.76       49.20      3.24 o
  22   1   2       80.69       85.58      3.43 o
  23   1   2      285.98      280.95     12.62 o
  24   1   2      619.51      585.82      8.83 o
  25   1   2       30.51       56.98      5.40 o
  26   1   2       19.96       19.44      2.83 o
  27   1   2       70.18       71.41      5.13 o
  28   1   2       16.70       13.75      2.81 o
  29   1   2       18.83       18.08      2.87 o
  30   1   2      187.37      166.41      6.92 o
  31   1   2        3.36        6.36      2.67 o
  32   1   2        9.59        6.17      3.19 o
  33   1   2        8.14       15.20      9.51 o
  34   1   2        0.95       -3.90      3.21 o
  35   1   2        0.41        0.48      3.56 o
  36   1   2        1.60        3.41      4.39 o
   0   2   2      115.14      109.75      4.91 o
   1   2   2      586.39      573.54     10.54 o
   2   2   2      772.32      822.37     10.43 o
   3   2   2      154.92      161.84      5.51 o
   4   2   2      119.39      115.16      2.04 o
   5   2   2      132.58      134.70      3.09 o
   6   2   2     1303.83     1343.90     18.95 o
   7   2   2      810.43      879.01     17.45 o
   8   2   2      611.52      672.00     10.87 o
   9   2   2       33.30       37.31      2.65 o
  10   2   2      390.13      406.48      7.89 o
  11   2   2        2.00        2.70      1.10 o
  12   2   2       27.16       25.98      2.13 o
  13   2   2       35.00       29.08      4.15 o
  14   2   2      165.62      173.53      3.27 o
  15   2   2      216.34      191.54      5.67 o
  16   2   2       16.73       19.15      2.45 o
  17   2   2      111.99      102.10      4.33 o
  18   2   2       22.72       27.63      4.14 o
  19   2   2       26.75       29.17      2.72 o
  20   2   2      176.01      184.45      5.17 o
  21   2   2      369.64      372.01      6.84 o
  22   2   2      623.37      611.40     11.29 o
  23   2   2        6.08       19.07      6.43 o
  24   2   2      399.40      373.32      7.23 o
  25   2   2       43.57       58.67      4.75 o
  26   2   2       81.95       90.41      4.87 o
  27   2   2       24.41       26.14      5.08 o
  28   2   2       42.77       44.35      4.05 o
  29   2   2       22.12       18.61      3.15 o
  30   2   2       13.26       10.16      3.92 o
  31   2   2        0.62       -1.14      2.57 o
  32   2   2        4.19        1.91      3.14 o
  33   2   2        2.34        2.45      3.69 o
  34   2   2        0.44       -0.92      4.41 o
   0   3   2      494.65      442.45     14.54 o
   1   3   2        1.66        1.45      1.54 o
   2   3   2      118.64      110.51      4.27 o
   3   3   2       75.04       67.76      2.99 o
   4   3   2      117.55      105.70      6.41 o
   5   3   2       89.58       84.19      3.33 o
   6   3   2      287.68      289.65      5.88 o
   7   3   2      166.29      168.51      7.77 o
   8   3   2       18.87       14.13      2.14 o
   9   3   2       86.76       85.96      3.53 o
  10   3   2       54.37       60.60      3.31 o
  11   3   2       33.28       36.45      3.58 o
  12   3   2       69.53       68.54      3.33 o
  13   3   2        8.07        7.81      1.78 o
  14   3   2       25.95       26.21      2.52 o
  15   3   2       76.68       70.08      3.40 o
  16   3   2        0.87        1.03      1.77 o
  17   3   2       97.35       94.24      3.71 o
  18   3   2       48.81       53.59      3.43 o
  19   3   2       43.07       48.85      9.08 o
  20   3   2      286.15      268.80      7.48 o
  21   3   2      221.98      224.29      7.01 o
  22   3   2       85.38      101.81      5.60 o
  23   3   2      242.97      250.56      6.82 o
  24   3   2      102.52      103.64      4.86 o
  25   3   2        1.75        0.64      2.66 o
  26   3   2       29.74       30.33      5.56 o
  27   3   2        9.37        6.16      3.07 o
  28   3   2       15.06       13.94      3.70 o
  29   3   2       62.42       71.36      5.39 o
  30   3   2       10.22       11.94      3.60 o
  31   3   2        5.39        4.59      6.86 o
   0   4   2      106.93       91.37      5.08 o
   1   4   2       43.13       49.26      6.55 o
   2   4   2      468.88      450.80      7.95 o
   3   4   2       14.03       12.75      2.57 o
   4   4   2      140.72      134.69      4.71 o
   5   4   2       85.42       86.71      9.48 o
   6   4   2        0.77        0.33      2.07 o
   7   4   2      303.54      272.05      6.94 o
   8   4   2       71.63       71.58      4.45 o
   9   4   2        8.16        4.46      2.80 o
  10   4   2       45.89       44.57      4.23 o
  11   4   2       34.86       32.86      4.38 o
  12   4   2       31.01       25.08      3.26 o
  13   4   2       15.07       12.37      2.93 o
  14   4   2       11.78       12.78      3.26 o
  15   4   2       54.74       49.89      4.18 o
  16   4   2       43.65       51.78      7.52 o
  17   4   2       27.10       26.10      3.45 o
  18   4   2       90.90       84.98      6.75 o
  19   4   2       13.99       14.22      3.78 o
  20   4   2       87.69      105.04     17.65 o
  21   4   2      148.98      140.69      7.29 o
  22   4   2       35.16       42.35      6.32 o
  23   4   2       40.30       44.93      8.75 o
  24   4   2       15.93       12.59      5.19 o
  25   4   2       36.22       35.67     10.52 o
  26   4   2       23.57       20.14      8.07 o
  27   4   2        1.16       -0.11      4.56 o
   0   5   2       15.01       18.52      5.59 o
   1   5   2       72.39       79.92      7.41 o
   2   5   2       37.70       37.25      4.72 o
   3   5   2       16.17       19.67      4.07 o
   4   5   2      127.30      122.80      6.64 o
   5   5   2       52.54       60.90      6.35 o
   6   5   2       36.85       39.56      4.95 o
   7   5   2       62.68       68.68     11.72 o
   8   5   2       55.77       51.78     12.08 o
   9   5   2       38.92       44.12      5.88 o
  10   5   2       29.49       23.51      4.39 o
  11   5   2        8.16        7.16      3.49 o
  12   5   2       41.66       49.94      6.48 o
  13   5   2       20.87       19.81      4.16 o
  14   5   2        2.26       -1.06      3.29 o
  15   5   2       48.46       39.97      5.15 o
  16   5   2        7.17        7.80      3.69 o
  17   5   2       49.14       52.42      7.53 o
  18   5   2       20.46       16.67      5.16 o
  19   5   2        7.26        4.82      7.14 o
   2   0   3     3571.65     3603.16     59.88 o
   4   0   3      887.92      945.06     33.96 o
   6   0   3     1373.09     1333.48     14.03 o
   8   0   3      288.32      297.19      4.85 o
  10   0   3      125.92      119.84      8.23 o
  12   0   3      455.43      452.46     12.30 o
  14   0   3       61.61       65.79      3.95 o
  16   0   3      569.90      547.31     16.07 o
  18   0   3      220.41      218.22      6.94 o
  20   0   3      475.23      467.85     13.18 o
  22   0   3        2.49        4.15      2.74 o
  24   0   3      387.49      362.22     10.36 o
  26   0   3        2.89        3.07      3.25 o
  28   0   3       70.24       65.38      8.05 o
  30   0   3       59.91       52.96      8.83 o
  32   0   3        4.73        3.12      3.68 o
  34   0   3       21.34       31.48      5.64 o
   1   1   3     1865.57     1826.78     27.46 o
   2   1   3      276.60      284.07      4.32 o
   3   1   3      818.26      890.11      7.93 o
   4   1   3       87.22       91.18      2.73 o
   5   1   3     1472.41     1550.81     17.56 o
   6   1   3      119.50      125.16      3.47 o
   7   1   3      301.09      298.64      6.36 o
   8   1   3      383.17      377.04      6.69 o
   9   1   3      400.75      432.35      4.75 o
  10   1   3      521.99      540.02      5.73 o
  11   1   3       12.62       10.98      1.25 o
  12   1   3      178.01      180.79     13.09 o
  13   1   3       46.47       48.02      1.73 o
  14   1   3      502.25      474.81      5.48 o
  15   1   3       87.28       87.57      3.65 o
  16   1   3      157.17      148.63      7.94 o
  17   1   3        2.08        2.22      2.05 o
  18   1   3       54.53       62.17      3.50 o
  19   1   3       97.20       96.71      4.87 o
  20   1   3      141.09      143.42      4.27 o
  21   1   3      540.44      526.45     10.34 o
  22   1   3      304.16      305.52      7.11 o
  23   1   3      118.93      130.91      4.72 o
  24   1   3      233.78      223.07      6.30 o
  25   1   3       85.86       92.41      5.20 o
  26   1   3       51.71       58.94      4.17 o
  27   1   3       13.83       18.62      3.56 o
  28   1   3       46.53       49.92      4.77 o
  29   1   3       61.59       65.37      4.65 o
  30   1   3        4.68        6.20      2.77 o
  31   1   3        4.68        0.80      2.60 o
  32   1   3        2.97       -0.88      2.70 o
  33   1   3        4.23        0.23      3.98 o
  34   1   3        0.04       -0.83      2.80 o
  35   1   3        2.92        1.20      4.20 o
   1   2   3      912.75      903.11     13.43 o
   2   2   3       50.31       52.18      3.65 o
   3   2   3      249.07      262.46      5.72 o
   4   2   3       94.31       92.06      3.28 o
   5   2   3      501.70      509.37     10.75 o
   6   2   3      226.14      226.08      4.40 o
   7   2   3      368.40      407.24      4.95 o
   8   2   3      182.97      193.38      3.88 o
   9   2   3       41.81       44.63      2.08 o
  10   2   3       63.27       60.96      2.28 o
  11   2   3      139.70      132.50      2.99 o
  12   2   3       26.03       29.27      1.97 o
  13   2   3       43.51       44.26      2.46 o
  14   2   3        9.24       10.39      1.88 o
  15   2   3       56.68       59.81      3.04 o
  16   2   3      373.92      381.78      9.38 o
  17   2   3       71.42       79.85      3.61 o
  18   2   3        2.96        3.89      2.04 o
  19   2   3      148.93      139.13      4.30 o
  20   2   3       42.50       52.63      4.95 o
  21   2   3       30.59       37.78      4.78 o
  22   2   3      292.17      279.34      7.79 o
  23   2   3      282.28      285.40      7.60 o
  24   2   3       53.47       62.64      6.39 o
  25   2   3        7.69        7.76      2.68 o
  26   2   3       27.00       24.54      3.30 o
  27   2   3       53.10       55.40      4.74 o
  28   2   3       50.65       63.00      5.70 o
  29   2   3        5.43        5.80      2.91 o
  30   2   3        7.50        6.92      2.95 o
  31   2   3        7.03        4.81      3.81 o
  32   2   3        6.97       10.34      3.27 o
  33   2   3        6.74        1.18      3.35 o
   1   3   3      311.37      300.35      6.45 o
   2   3   3       23.52       25.84      2.76 o
   3   3   3      211.08      200.43      5.14 o
   4   3   3       56.05       58.74      6.50 o
   5   3   3      190.81      199.39      5.13 o
   6   3   3        9.82       12.32      2.21 o
   7   3   3       99.01       95.00      3.69 o
   8   3   3       94.84       94.55      4.23 o
   9   3   3       30.06       28.56      3.81 o
  10   3   3       86.13       86.85      3.87 o
  11   3   3        4.70        7.35      2.11 o
  12   3   3       17.39       14.90      2.56 o
  13   3   3       24.78       20.63      8.17 o
  14   3   3       13.93       13.70      2.51 o
  15   3   3        0.37        0.07      1.90 o
  16   3   3       53.11       42.02      4.87 o
  17   3   3        2.90        0.20      2.89 o
  18   3   3       28.45       31.26      4.74 o
  19   3   3        8.34        4.61      3.51 o
  20   3   3       37.37       57.38     13.51 o
  21   3   3      213.78      201.87      8.46 o
  22   3   3       79.42       95.59      7.42 o
  23   3   3       93.33      100.92     10.76 o
  24   3   3       24.86       23.15      4.71 o
  25   3   3        7.67        4.24      5.01 o
  26   3   3      106.12      101.14      9.29 o
  27   3   3        2.08        3.91      4.02 o
  28   3   3        9.54       12.87      5.51 o
  29   3   3       71.86       89.56      8.14 o
  30   3   3        0.55       -3.70      4.13 o
   1   4   3      378.59      378.34     22.33 o
   2   4   3       85.36       89.60      4.23 o
   3   4   3       19.38       28.69      3.33 o
   4   4   3      225.69      217.04      6.08 o
   5   4   3      168.22      161.43      7.07 o
   6   4   3       37.52       47.81      7.98 o
   7   4   3       42.56       41.75      4.53 o
   8   4   3       62.95       65.50      5.53 o
   9   4   3        0.57       -1.43      2.70 o
  10   4   3       73.00       91.44      8.26 o
  11   4   3       61.31       59.39      4.42 o
  12   4   3       13.64       11.28      2.93 o
  13   4   3       15.60       14.74      3.08 o
  14   4   3       14.16        6.63      5.07 o
  15   4   3        6.59       11.17      2.82 o
  16   4   3      100.35       98.13      7.58 o
  17   4   3        5.87        1.64      3.59 o
  18   4   3       20.61       19.76      4.75 o
  19   4   3       22.63       24.83      5.04 o
  20   4   3       13.79       10.04      4.39 o
  21   4   3        7.51       12.20      4.92 o
  22   4   3      111.83      130.96     12.37 o
  23   4   3       91.70      100.60     11.93 o
  24   4   3        2.32        3.47      4.32 o
  25   4   3       25.73       30.32      6.13 o
   1   5   3       70.57       83.79      7.54 o
   2   5   3       36.13       39.14      4.84 o
   3   5   3       71.00       84.92      6.46 o
   4   5   3       24.62       23.48      4.21 o
   5   5   3       40.80       49.57      8.06 o
   6   5   3        4.98        4.00      3.38 o
   7   5   3        3.31       -0.62      2.81 o
   8   5   3        3.20        2.81      3.08 o
   9   5   3       20.75       19.51      4.12 o
  10   5   3        4.65        6.46      4.80 o
  11   5   3       10.10       11.19      4.15 o
  12   5   3       18.53       17.47      4.54 o
  13   5   3       38.11       35.62      4.92 o
  14   5   3       18.14       23.17      4.57 o
  15   5   3        2.39        4.36      4.15 o
  16   5   3       30.36       20.32      6.62 o
  17   5   3        2.18       -4.10      5.25 o
   0   0   4      508.80      523.46     14.33 o
   2   0   4      236.26      258.30     10.29 o
   4   0   4      345.65      348.96     17.04 o
   6   0   4     2228.53     2284.81     28.26 o
   8   0   4       41.83       45.06      4.89 o
  10   0   4      157.76      161.13      3.80 o
  12   0   4       88.51       93.97      8.94 o
  14   0   4      300.08      286.03      9.61 o
  16   0   4      148.57      130.68      6.10 o
  18   0   4        1.03       -3.21      2.73 o
  20   0   4       84.15       81.22     11.69 o
  22   0   4      626.64      630.30     18.28 o
  24   0   4      351.16      314.60     11.63 o
  26   0   4       87.55       92.63      7.25 o
  28   0   4        1.09        0.56      3.79 o
  30   0   4       31.22       19.82      6.76 o
  32   0   4       15.56        9.06      4.36 o
  34   0   4        0.70        1.24      4.33 o
   0   1   4     3837.41     3828.47     58.89 o
   1   1   4     1067.94     1093.21     11.97 o
   2   1   4       80.93       90.86      8.52 o
   3   1   4      318.99      313.54      5.38 o
   4   1   4       26.09       35.73      2.88 o
   5   1   4       50.26       54.03      3.17 o
   6   1   4      310.99      314.64      8.04 o
   7   1   4       92.64       94.63      2.61 o
   8   1   4      194.88      202.15      4.09 o
   9   1   4      191.47      191.72      4.77 o
  10   1   4      143.35      137.69      4.71 o
  11   1   4       33.57       30.03      2.50 o
  12   1   4       20.11       20.34      4.55 o
  13   1   4       23.90       23.11      2.84 o
  14   1   4       97.96      100.34      6.01 o
  15   1   4      442.07      440.57      7.88 o
  16   1   4       53.22       58.38      5.88 o
  17   1   4       21.41       21.40      3.51 o
  18   1   4       10.35       10.77      2.55 o
  19   1   4      101.02       90.97      3.90 o
  20   1   4       31.91       46.02      3.47 o
  21   1   4      262.29      266.00      7.39 o
  22   1   4      100.86      119.67      4.46 o
  23   1   4      192.97      193.47      6.46 o
  24   1   4      299.57      281.38      7.56 o
  25   1   4       49.79       59.85     13.17 o
  26   1   4       11.71       11.59      3.27 o
  27   1   4       16.42       17.00      4.85 o
  28   1   4        0.51       -1.77      2.47 o
  29   1   4        6.51        6.86      2.80 o
  30   1   4       76.75       97.96      5.75 o
  31   1   4        0.23       -1.22      2.75 o
  32   1   4        6.84        2.32      3.19 o
  33   1   4        0.48       -0.15      2.91 o
   0   2   4     3343.29     3234.91     48.82 o
   1   2   4      263.52      273.98      9.82 o
   2   2   4      823.01      821.98     16.36 o
   3   2   4      219.45      202.50      5.32 o
   4   2   4        9.65        9.47      2.46 o
   5   2   4      320.88      318.00      6.69 o
   6   2   4      108.69      114.86      3.17 o
   7   2   4      263.70      264.02      9.28 o
   8   2   4       68.54       66.00      3.06 o
   9   2   4       48.54       51.46      2.57 o
  10   2   4       78.87       75.11      3.05 o
  11   2   4       18.31       16.38      1.89 o
  12   2   4       36.17       42.04      4.73 o
  13   2   4        4.45        2.78      1.78 o
  14   2   4       46.48       39.79      4.76 o
  15   2   4      115.16      114.31      4.97 o
  16   2   4       37.04       40.22      4.31 o
  17   2   4      106.51       99.18      4.68 o
  18   2   4        9.56       10.23      3.87 o
  19   2   4       43.10       49.41      5.76 o
  20   2   4      257.83      257.02      6.96 o
  21   2   4      279.44      277.15      6.95 o
  22   2   4       59.85       74.45      8.28 o
  23   2   4       31.40       35.87      4.50 o
  24   2   4        7.06        3.23      3.05 o
  25   2   4        5.52        5.22      3.27 o
  26   2   4        5.25        2.71      3.23 o
  27   2   4       17.88       23.09      4.91 o
  28   2   4       44.28       45.35      5.35 o
  29   2   4       10.51       12.78      3.69 o
  30   2   4       65.02       67.53      9.00 o
  31   2   4       17.18       16.67      4.81 o
   0   3   4      344.90      335.55     15.77 o
   1   3   4      140.77      140.76      4.64 o
   2   3   4       37.85       38.48      3.49 o
   3   3   4      102.83      100.13      4.00 o
   4   3   4       24.29       27.37      4.73 o
   5   3   4      190.17      192.67     10.44 o
   6   3   4       90.78       94.39      4.47 o
   7   3   4        6.87        3.24      2.06 o
   8   3   4       15.66       20.19      3.38 o
   9   3   4        2.89       -1.34      2.35 o
  10   3   4        6.03        2.68      2.03 o
  11   3   4       15.76       15.26      3.25 o
  12   3   4       15.53       15.01      2.61 o
  13   3   4      105.33       92.00      5.54 o
  14   3   4       54.54       65.88     10.46 o
  15   3   4        7.22        4.52      3.54 o
  16   3   4       15.81        9.17      3.88 o
  17   3   4      245.17      225.93     13.55 o
  18   3   4       23.50       22.07     10.63 o
  19   3   4        8.21        5.29      3.67 o
  20   3   4       55.76       53.25      6.10 o
  21   3   4        9.63        4.72      3.80 o
  22   3   4       43.45       37.47      5.65 o
  23   3   4       21.63       23.81      8.43 o
  24   3   4       53.10       58.91      6.69 o
  25   3   4       31.07       28.84      5.88 o
  26   3   4        7.04        4.17      5.97 o
  27   3   4       12.34       14.41      4.98 o
  28   3   4       11.68       10.92      4.81 o
   0   4   4      200.59      210.13      8.02 o
   1   4   4       42.37       49.16      4.66 o
   2   4   4       97.58      101.32      4.72 o
   3   4   4       43.95       51.37      5.22 o
   4   4   4       84.77       89.81      7.52 o
   5   4   4        4.81        3.39      2.49 o
   6   4   4       18.91       19.62      3.31 o
   7   4   4       93.04      102.59      4.86 o
   8   4   4       67.94       81.49      5.81 o
   9   4   4       74.43       81.78      5.26 o
  10   4   4       13.21       10.46      2.91 o
  11   4   4       31.20       31.60      5.32 o
  12   4   4       18.56       11.11      4.06 o
  13   4   4        8.01        7.04      3.93 o
  14   4   4        7.44        1.48      3.59 o
  15   4   4       13.64        9.84      4.06 o
  16   4   4       18.73       24.68      5.66 o
  17   4   4       44.22       49.90      8.03 o
  18   4   4       15.15       12.13      4.35 o
  19   4   4        4.48        3.20      4.03 o
  20   4   4        7.85        7.09      4.98 o
  21   4   4       62.59       61.64      8.69 o
  22   4   4       14.19       12.27      5.01 o
  23   4   4       46.33       60.96      7.18 o
   0   5   4        2.31        7.58      4.61 o
   1   5   4       84.29       84.05     14.28 o
   2   5   4        3.72        5.41      3.62 o
   3   5   4        9.91       10.03      3.68 o
   4   5   4       34.00       37.84      5.26 o
   5   5   4        7.74        6.40      4.60 o
   6   5   4       27.80       25.30      6.52 o
   7   5   4       84.05      104.81      8.84 o
   8   5   4        6.98       11.25      5.81 o
   9   5   4        3.47        4.49      3.59 o
  10   5   4        1.81       -3.10      3.12 o
  11   5   4       14.70        5.80      3.48 o
  12   5   4        6.99        2.50      5.65 o
  13   5   4        5.48       -1.61      5.33 o
  14   5   4        2.29       -0.23      5.57 o
   2   0   5      647.05      618.89     16.56 o
   4   0   5      390.85      411.77     18.21 o
   6   0   5     1721.75     1778.04     20.14 o
   8   0   5       22.64       29.03      4.59 o
  10   0   5       42.23       54.31      8.22 o
  12   0   5        2.29       -0.33      2.83 o
  14   0   5       38.14       53.11      8.73 o
  16   0   5       18.78       16.79      4.40 o
  18   0   5      144.79      138.08      7.95 o
  20   0   5      795.64      868.03     22.73 o
  22   0   5       98.09      105.26      7.04 o
  24   0   5      439.37      448.49     12.42 o
  26   0   5        3.35       -2.85      3.58 o
  28   0   5       27.26       19.13      5.09 o
  30   0   5        6.78        2.90      4.13 o
  32   0   5        0.73        0.05      4.24 o
   1   1   5      330.29      331.35      8.88 o
   2   1   5      255.89      248.73      4.95 o
   3   1   5       85.42       84.30      3.33 o
   4   1   5       43.86       47.26      2.96 o
   5   1   5       18.68       17.42      2.01 o
   6   1   5        1.60        3.94      2.59 o
   7   1   5      419.91      436.75     10.07 o
   8   1   5      142.50      146.48      3.51 o
   9   1   5       36.17       38.17      3.50 o
  10   1   5       49.00       57.18      4.33 o
  11   1   5       27.51       31.32      7.62 o
  12   1   5        5.26        7.94      2.44 o
  13   1   5       20.90       16.41      2.89 o
  14   1   5       41.08       43.53      4.25 o
  15   1   5       10.59        7.82      2.58 o
  16   1   5       39.01       37.66      5.01 o
  17   1   5       37.94       41.72     10.32 o
  18   1   5        7.92        8.63      3.24 o
  19   1   5       92.15       96.15      4.91 o
  20   1   5      100.71      105.82      5.66 o
  21   1   5       32.50       37.56      4.02 o
  22   1   5       85.20      100.47      6.71 o
  23   1   5      190.40      185.35      7.03 o
  24   1   5       37.85       45.82      4.50 o
  25   1   5       67.15       64.50      6.33 o
  26   1   5       38.08       34.86      4.42 o
  27   1   5       18.88       28.65      4.12 o
  28   1   5       44.29       51.07      7.10 o
  29   1   5        0.46       -2.58      3.22 o
  30   1   5        3.00       -3.05      2.70 o
  31   1   5        9.57        4.35      4.33 o
   1   2   5       44.63       41.81      9.08 o
   2   2   5       12.37       10.86      2.24 o
   3   2   5       80.94       73.66      3.45 o
   4   2   5       71.81       73.15      3.58 o
   5   2   5       42.41       41.48      3.98 o
   6   2   5      150.70      141.71      5.95 o
   7   2   5       49.08       49.27      4.70 o
   8   2   5       38.55       45.43      3.32 o
   9   2   5       18.88       20.33      7.44 o
  10   2   5       19.83       18.56      4.53 o
  11   2   5       19.06       20.89      5.70 o
  12   2   5       19.22        9.90      5.07 o
  13   2   5        1.77        1.30      2.84 o
  14   2   5      107.12       97.47      5.70 o
  15   2   5        7.75        9.00      3.42 o
  16   2   5      153.53      143.46      7.99 o
  17   2   5        6.76        5.98      5.31 o
  18   2   5       35.40       37.74      6.11 o
  19   2   5       66.04       70.86      6.84 o
  20   2   5        3.95        7.81      3.29 o
  21   2   5       26.27       30.94      6.59 o
  22   2   5       36.90       29.66      4.58 o
  23   2   5       11.68        4.07      3.47 o
  24   2   5        2.93       -0.03      3.27 o
  25   2   5        5.16        3.14      3.48 o
  26   2   5       23.47       22.53      4.39 o
  27   2   5        2.13        1.72      5.44 o
  28   2   5       19.51       19.97      6.43 o
  29   2   5        1.51       -2.21      4.12 o
   1   3   5      759.95      726.52     24.36 o
   2   3   5       10.47       21.57      4.36 o
   3   3   5      160.59      149.83      7.56 o
   4   3   5      146.17      139.95      4.95 o
   5   3   5       31.15       33.35      3.60 o
   6   3   5       41.00       39.61      4.16 o
   7   3   5        7.10        4.38      2.26 o
   8   3   5       18.16       15.62      3.34 o
   9   3   5        3.07       -1.32      2.41 o
  10   3   5       35.48       33.35      5.79 o
  11   3   5        2.60       -1.97      3.02 o
  12   3   5        6.10        2.64      3.41 o
  13   3   5       10.87        8.78      3.83 o
  14   3   5        5.30        2.43      3.75 o
  15   3   5       15.56       16.81      4.50 o
  16   3   5       15.37       15.50      5.13 o
  17   3   5       19.95       13.45      5.08 o
  18   3   5        0.31        0.29      3.61 o
  19   3   5       21.09       17.48      5.72 o
  20   3   5        8.69        3.21      6.95 o
  21   3   5        8.60        5.84      4.18 o
  22   3   5       43.24       52.29      8.10 o
  23   3   5        3.53        5.97      4.22 o
  24   3   5       19.35       21.95      5.35 o
  25   3   5        2.02        1.99      4.64 o
  26   3   5       32.18       20.77      5.90 o
   1   4   5       41.78       40.45      4.41 o
   2   4   5       66.61       68.92      8.53 o
   3   4   5       20.14       25.25      3.59 o
   4   4   5       30.08       26.80      8.46 o
   5   4   5       14.72       12.54      3.23 o
   6   4   5        6.30        1.62      2.75 o
   7   4   5        9.15        2.67      2.68 o
   8   4   5       13.82       12.25      3.15 o
   9   4   5       13.19       12.53      4.52 o
  10   4   5       44.13       41.04     11.59 o
  11   4   5        5.38       -1.47      3.65 o
  12   4   5        2.90        1.35      5.55 o
  13   4   5       17.63        9.48      5.94 o
  14   4   5       15.83        8.01      4.47 o
  15   4   5        0.27       -0.65      3.71 o
  16   4   5       32.63       27.93      5.50 o
  17   4   5        7.53        4.21      5.78 o
  18   4   5       11.28        4.81      4.70 o
  19   4   5        0.77       -4.31      3.97 o
  20   4   5        5.86        1.84      4.29 o
   1   5   5        7.53        6.71      3.68 o
   2   5   5        4.54        3.95      3.41 o
   3   5   5        4.50        3.29      3.50 o
   4   5   5        8.52        9.21      5.79 o
   5   5   5       35.68       38.98      5.20 o
   6   5   5        4.26        5.68      3.63 o
   7   5   5       39.42       40.73      5.26 o
   8   5   5        7.13        3.27      5.23 o
   0   0   6       94.22       92.66      7.28 o
   2   0   6        8.20        7.54      2.54 o
   4   0   6       37.45       39.32      3.74 o
   6   0   6      556.80      545.45     15.57 o
   8   0   6      169.32      167.08      8.02 o
  10   0   6       17.43       16.37      4.33 o
  12   0   6       30.43       29.58      5.45 o
  14   0   6       44.79       46.54      6.49 o
  16   0   6        0.38       -4.75      3.16 o
  18   0   6       53.88       54.82      7.12 o
  20   0   6       37.42       39.78      7.91 o
  22   0   6      146.26      141.45      9.34 o
  24   0   6      433.98      420.33     15.54 o
  26   0   6        1.06       -0.19      5.21 o
  28   0   6        7.10        1.41      5.68 o
   0   1   6       56.73       62.99      6.77 o
   1   1   6       46.99       46.67      5.15 o
   2   1   6       27.98       30.22      3.14 o
   3   1   6       29.33       33.93      6.20 o
   4   1   6       47.58       52.85      3.88 o
   5   1   6        5.88        4.83      1.77 o
   6   1   6       86.79       88.75      7.62 o
   7   1   6      106.00      103.56      9.92 o
   8   1   6        5.95        7.06      2.52 o
   9   1   6       24.33       23.65      4.58 o
  10   1   6       24.75       27.41      4.67 o
  11   1   6        4.50        5.28      2.51 o
  12   1   6       13.19       13.76      3.00 o
  13   1   6        6.34        5.61      2.76 o
  14   1   6       11.77        9.19      5.38 o
  15   1   6       60.19       64.74      5.12 o
  16   1   6       18.95       24.48      5.70 o
  17   1   6       19.89       18.39      4.14 o
  18   1   6        0.13       -1.00      2.64 o
  19   1   6       13.95        9.45      4.48 o
  20   1   6       85.04      109.22      6.85 o
  21   1   6      251.78      264.06     11.25 o
  22   1   6       24.61       34.82      5.28 o
  23   1   6       26.37       28.56      4.71 o
  24   1   6       25.15       38.17      5.91 o
  25   1   6       21.67       23.60      4.58 o
  26   1   6       17.01       15.30      4.39 o
  27   1   6        8.41        9.27      5.21 o
  28   1   6        1.66       -5.94      3.40 o
   0   2   6     1623.08     1538.00     44.86 o
   1   2   6       81.07      104.40      7.34 o
   2   2   6      151.48      145.07      4.94 o
   3   2   6       36.45       41.37      4.20 o
   4   2   6       22.70       23.00      2.96 o
   5   2   6      149.95      134.55      4.79 o
   6   2   6        6.17        4.86      3.08 o
   7   2   6       54.80       55.75      5.55 o
   8   2   6        2.49        1.48      3.10 o
   9   2   6        9.21        6.75      4.21 o
  10   2   6        2.66       -0.68      5.69 o
  11   2   6        5.91        2.94      3.26 o
  12   2   6       10.50        5.67      3.47 o
  13   2   6        3.29       -0.05      4.00 o
  14   2   6       24.25       23.52      4.65 o
  15   2   6       11.74       11.92      4.18 o
  16   2   6       12.57        4.08      3.70 o
  17   2   6       32.56       34.13      5.28 o
  18   2   6       22.83       22.09      5.43 o
  19   2   6       39.63       47.71     12.77 o
  20   2   6       32.19       34.38      5.71 o
  21   2   6       83.36       87.70      9.96 o
  22   2   6        0.68        0.46      6.53 o
  23   2   6        5.18        2.61      4.36 o
  24   2   6       14.01       14.73      4.97 o
  25   2   6        6.87        5.43      4.43 o
  26   2   6        4.04        2.67      4.38 o
   0   3   6      100.78       96.10      9.94 o
   1   3   6       80.60       86.04     11.15 o
   2   3   6        6.25       10.48      3.31 o
   3   3   6      186.61      160.22     10.22 o
   4   3   6        8.65       15.59      3.70 o
   5   3   6       49.91       59.94      4.52 o
   6   3   6        9.04        7.11      3.88 o
   7   3   6       46.41       45.08      6.86 o
   8   3   6        7.00        5.88      3.68 o
   9   3   6        6.37        3.44      3.65 o
  10   3   6       10.97        8.36      3.83 o
  11   3   6        9.29        9.34      4.21 o
  12   3   6        4.55        0.37      3.74 o
  13   3   6       49.34       47.33      7.92 o
  14   3   6       37.99       41.09      6.03 o
  15   3   6       56.55       63.55      9.55 o
  16   3   6       11.10       16.12      4.76 o
  17   3   6      146.41      133.00      9.07 o
  18   3   6       10.81        8.28      4.39 o
  19   3   6        0.06        0.23      3.95 o
  20   3   6       14.41       12.74      5.20 o
  21   3   6       10.18        6.79      5.03 o
  22   3   6        1.43       -2.60      4.51 o
   0   4   6       70.21       71.64      9.53 o
   1   4   6       15.84       22.73      4.26 o
   2   4   6       27.34       28.57      3.98 o
   3   4   6       25.96       25.10      3.58 o
   4   4   6       12.65        8.43      3.14 o
   5   4   6        9.53       13.05      4.21 o
   6   4   6       18.45       19.13      4.97 o
   7   4   6       10.02       10.30      4.38 o
   8   4   6       16.52       19.33      8.91 o
   9   4   6       23.80       19.49      5.10 o
  10   4   6        2.83        1.82      4.21 o
  11   4   6        8.69        7.87      4.58 o
  12   4   6        3.78        6.71      4.70 o
  13   4   6        4.83        2.28      4.60 o
  14   4   6        4.94       -2.03      5.21 o
  15   4   6        0.52       -3.99      4.64 o
   2   0   7       42.43       34.48      5.15 o
   4   0   7      120.13      115.07      7.07 o
   6   0   7      143.31      120.44      7.28 o
   8   0   7      103.26      105.64      8.79 o
  10   0   7       33.67       33.82      5.72 o
  12   0   7        3.18        3.40      3.74 o
  14   0   7        1.40       -0.75      3.77 o
  16   0   7        2.23       -4.28      4.49 o
  18   0   7       13.08       14.47      5.52 o
  20   0   7      203.03      192.03     10.94 o
  22   0   7      140.19      134.43      9.81 o
  24   0   7       91.46      108.95     10.99 o
   1   1   7       51.46       52.93      3.75 o
   2   1   7       56.33       62.12      8.87 o
   3   1   7       79.32       84.54      4.67 o
   4   1   7       38.72       47.49      4.40 o
   5   1   7       94.10       90.08      7.26 o
   6   1   7       46.84       50.08      4.58 o
   7   1   7       46.53       55.19      4.83 o
   8   1   7        1.77        1.37      2.67 o
   9   1   7       24.41       25.03     10.58 o
  10   1   7       15.45        9.81      3.39 o
  11   1   7        5.56       -0.47      2.63 o
  12   1   7        2.06       -1.29      2.77 o
  13   1   7        5.64        5.61      4.99 o
  14   1   7        2.40        1.10      2.93 o
  15   1   7        2.52        3.07      4.95 o
  16   1   7        7.33        9.56      3.64 o
  17   1   7       19.95       28.63      4.45 o
  18   1   7       18.09       19.48      9.06 o
  19   1   7        0.74        5.77      5.82 o
  20   1   7       49.89       62.85      5.97 o
  21   1   7       67.98       81.68      6.77 o
  22   1   7        5.58        7.04      4.05 o
  23   1   7       35.64       41.50      6.52 o
  24   1   7       38.41       46.93      7.87 o
  25   1   7       21.73       17.92      7.13 o
   1   2   7       17.68       21.87      3.28 o
   2   2   7       32.37       29.49      4.91 o
   3   2   7       31.46       39.32      6.18 o
   4   2   7       64.56       67.91     10.78 o
   5   2   7        6.21        2.23      3.50 o
   6   2   7        9.93        5.74      3.57 o
   7   2   7       11.55       13.06      4.20 o
   8   2   7        0.53       -2.69      3.12 o
   9   2   7        1.13       -1.90      3.26 o
  10   2   7        4.35        0.35      3.22 o
  11   2   7        4.40        2.95      4.09 o
  12   2   7       11.40       12.64      5.06 o
  13   2   7        7.86        9.20      3.96 o
  14   2   7       31.04       36.96      7.50 o
  15   2   7        2.46        5.74      4.00 o
  16   2   7       78.76       90.07     20.00 o
  17   2   7        0.67        0.19      3.90 o
  18   2   7        7.24        5.14      4.16 o
  19   2   7        7.31        0.33      4.59 o
  20   2   7        1.98       -0.17      4.14 o
  21   2   7        4.09       -1.69      4.40 o
  22   2   7        0.49        3.04      5.58 o
   1   3   7      226.08      201.10      6.36 o
   2   3   7       19.15       28.68      4.51 o
   3   3   7       43.47       42.03      8.52 o
   4   3   7       50.03       43.32      8.58 o
   5   3   7        2.76       -0.43      4.22 o
   6   3   7       14.48       10.27      5.21 o
   7   3   7        2.52       -3.76      3.45 o
   8   3   7        3.94        4.80      4.17 o
   9   3   7        4.62        5.24      4.03 o
  10   3   7        2.22       -0.51      4.55 o
  11   3   7        3.99       -0.44      3.90 o
  12   3   7        4.55        3.39      4.26 o
  13   3   7        0.51        1.29      4.21 o
  14   3   7        1.07       -2.38      3.99 o
  15   3   7        5.29        0.73      4.55 o
  16   3   7        3.86        3.51      4.44 o
  17   3   7        8.66        8.81      5.14 o
  18   3   7        0.46       -0.66      4.67 o
   1   4   7       39.07       38.18      6.09 o
   2   4   7       11.96        8.67      5.38 o
   3   4   7        5.24        4.27      5.96 o
   4   4   7        5.59        4.38      4.10 o
   5   4   7       19.19       11.28      6.87 o
   6   4   7        2.48       -0.93      4.43 o
   7   4   7        1.77        1.77      4.76 o
   0   0   8       37.38       41.55      8.43 o
   2   0   8       31.48       34.39      6.47 o
   4   0   8       16.94       14.15      7.25 o
   6   0   8       67.74       72.57     13.40 o
   8   0   8       26.42       26.06      5.77 o
  10   0   8        7.32        1.82      4.59 o
  12   0   8        2.08       -0.42      4.91 o
  14   0   8        6.86        0.69      4.98 o
  16   0   8        3.95        3.23      5.05 o
  18   0   8       38.35       55.43      8.37 o
  20   0   8       17.20       28.92      9.75 o
   0   1   8      158.41      144.59     12.67 o
   1   1   8       34.30       38.28      4.67 o
   2   1   8       14.24       16.09      3.45 o
   3   1   8        7.49        8.62      3.88 o
   4   1   8       49.07       45.87      5.90 o
   5   1   8       12.46       18.52      4.65 o
   6   1   8       37.01       48.67     15.11 o
   7   1   8       21.79       16.51      6.88 o
   8   1   8        5.12       -0.09      3.53 o
   9   1   8        2.35        0.21      5.28 o
  10   1   8        2.26       -0.63      3.42 o
  11   1   8        3.20       -4.03      3.10 o
  12   1   8       10.42        8.94      4.30 o
  13   1   8        5.10        1.62      4.35 o
  14   1   8        3.30        4.49      4.10 o
  15   1   8       13.28        5.54      5.42 o
  16   1   8        3.04        2.04      4.26 o
  17   1   8        9.53       10.84      4.78 o
  18   1   8        1.16       -0.51      4.22 o
  19   1   8        6.06        7.19      6.01 o
  20   1   8       29.63       37.48      7.78 o
   0   2   8      120.41      131.56     14.81 o
   1   2   8       23.47       31.55      8.91 o
   2   2   8       81.29       78.85      6.84 o
   3   2   8       13.02        4.78      3.83 o
   4   2   8        5.83        3.50      3.75 o
   5   2   8       12.59        9.82      4.08 o
   6   2   8        0.54       -0.66      3.47 o
   7   2   8       27.36       21.06      4.87 o
   8   2   8        2.68       -2.11      3.78 o
   9   2   8        2.01        1.87      3.87 o
  10   2   8        6.52        3.90      4.16 o
  11   2   8        0.64       -4.32      3.67 o
  12   2   8        5.24        2.82      4.15 o
  13   2   8        2.11        8.15      4.40 o
  14   2   8       10.42        5.83      4.56 o
  15   2   8        1.82        2.22      4.33 o
  16   2   8        5.35       11.23      7.54 o
  17   2   8       31.83       22.18      5.81 o
   0   3   8       41.04       30.41     10.29 o
   1   3   8       23.07       19.02      6.18 o
   2   3   8        8.10        7.22      4.48 o
   3   3   8       29.52       29.75      6.80 o
   4   3   8        0.27       -3.91      3.81 o
   5   3   8        7.58        9.58      4.54 o
   6   3   8        4.81        5.57      4.35 o
   7   3   8        4.40        1.54      4.34 o
   8   3   8        5.59        5.55      4.82 o
   9   3   8        9.45       11.13      4.99 o
  10   3   8        0.82       -4.82      4.03 o
   2   0   9        0.09       -3.62      5.60 o
   4   0   9        8.05       -0.90      6.62 o
   6   0   9        6.48        2.62      8.73 o
   8   0   9        7.90        0.38      4.50 o
  10   0   9        2.45        0.22      5.01 o
  12   0   9        0.34       -1.80      4.73 o
   1   1   9       24.96       19.47      5.29 o
   2   1   9        6.40        4.22      6.21 o
   3   1   9       36.46       40.28      9.75 o
   4   1   9        4.86        4.46      6.86 o
   5   1   9       28.52       21.49      8.97 o
   6   1   9       12.93       11.86      4.34 o
   7   1   9        0.19       -2.34      3.38 o
   8   1   9        5.63        3.61      4.00 o
   9   1   9        4.63       -2.95      3.75 o
  10   1   9        4.23        0.44      4.07 o
  11   1   9        0.45       -3.03      4.41 o
  12   1   9        0.77        2.82      4.21 o
   1   2   9       12.55       13.95      5.54 o
   2   2   9       28.34       28.31      6.55 o
   3   2   9       14.56        9.57      7.82 o
   4   2   9        2.57       -4.04      7.16 o
   5   2   9       11.17        5.00      8.18 o
   6   2   9        4.00       -1.53      6.60 o
 
